# Supplementary material for: Corticospinal Responses Following Gait-Specific Training in Stroke Survivors: A Systematic Review
Source: Int J Environ Res Public Health. 2022 Nov 24;19(23):15585. doi: 10.3390/ijerph192315585 (PMC9737604; doi:10.3390/ijerph192315585)
Supplement: Supplementary file 1 [file ijerph-19-15585-s001.zip]

Archive with 1 entries (1 files):
- ijerph-2029761-supplementary.xlsx
